# Supplementary material for: GrgA as a potential target of selective antichlamydials
Source: PLoS One. 2019 Mar 1;14(3):e0212874. doi: 10.1371/journal.pone.0212874 (PMC6396966; doi:10.1371/journal.pone.0212874)
Supplement: S1 Data — (XLSX) [file pone.0212874.s006.xlsx]

## Sheet: Fig2
	Exp1				Exp2				Exp3
	0 µM	60 µM	% control		0 µM	60 µM	% control		0 µM	60 µM	% control		Average %	SD
MCR	12700	8300	65.3543		10900	7500	68.8073		14700	9400	63.9456		66.0357	2.50149
w3c2	8000	6000	75		16000	8800	55		17600	11700	66.4773		65.4924	10.0363
w5c4	12000	7400	61.6667		16800	10400	61.9048		11100	6800	61.2613		61.6109	0.325355
w3c5	45000	3200	7.11111		40000	3700	9.25		38900	3400	8.74036		8.36716	1.11722
w3c4	24000	2100	8.75		29000	1790	6.17241		19800	1530	7.72727		7.5499	1.29792
w1c4	48000	4100	8.54167		36000	2180	6.05556		29200	2140	7.32877		7.30866	1.24318
w1c10	39000	4000	10.2564		56000	5200	9.28571		24500	2250	9.18367		9.57527	0.592091
w1c13	16000	1550	9.6875		11500	1000	8.69565		12500	1110	8.88		9.08772	0.527542
w2c4	20200	1850	9.15842		21000	1870	8.90476		17800	1600	8.98876		9.01731	0.129215
w2c2	9500	820	8.63158		8200	760	9.26829		7800	700	8.97436		8.95808	0.318669
w1c12	39000	3300	8.46154		49000	4400	8.97959		21300	1950	9.15493		8.86535	0.360535
w2c10	73000	49000	67.1233		77000	55000	71.4286		67000	45000	67.1642		68.572	2.47394
w1c3	26000	2010	7.73077		22000	2130	9.68182		16300	1370	8.40491		8.60583	0.990922
w5c2	17200	1190	6.9186		26000	1860	7.15385		24100	1730	7.17842		7.08362	0.143439
w1c15	29000	2500	8.62069		33000	2150	6.51515		24000	1890	7.875		7.67028	1.06759
MoPn	13000	1200	9.23077		12300	1100	8.94309		10300	910	8.83495		9.00294	0.204583

## Sheet: Fig3
	Exp1				Exp2				Exp3
	0 µM	60 µM	% control		0 µM	60 µM	% control		0 µM	60 µM	% control		Average %	SD
MCR	37000	28100	75.9459		23000	15500	67.3913		41000	29700	72.439		71.9254	4.30039
r8s5	2390	1770	74.0586		3500	2490	71.1429		4900	3500	71.4286		72.21	1.60727
r1s4	9000	6500	72.2222		10500	6400	60.9524		8500	5600	65.8824		66.3523	5.6496
r5s1	8300	6300	75.9036		9500	6000	63.1579		23100	15600	67.5325		68.8647	6.47645
r4s13	9400	6100	64.8936		10200	6900	67.6471		15200	10000	65.7895		66.11	1.40443
r4s12	13700	8900	64.9635		12000	8900	74.1667		9700	6800	70.1031		69.7444	4.61205
r4s11	16000	1190	7.4375		13400	1340	10		17700	1610	9.09605		8.84452	1.29964
r5s2	3600	270	7.5		4700	420	8.93617		8900	990	11.1236		9.18659	1.82473
r8s6	5500	3600	65.4545		6000	4300	71.6667		7800	5300	67.9487		68.3566	3.12609
r8s7	4100	2900	70.7317		4100	2570	62.6829		9600	6600	68.75		67.3882	4.19363
r8s11	16000	11300	70.625		20000	14000	70		11600	7800	67.2414		69.2888	1.80044
r4s9	5500	420	7.63636		54000	5800	10.7407		45000	3900	8.66667		9.01459	1.58116
r5s7	37000	3700	10		23000	2090	9.08696		12300	1130	9.18699		9.42465	0.500772
MoPn	25000	2590	10.36		18200	1400	7.69231		16100	1390	8.63354		8.89528	1.35297

## Sheet: Fig4
		IFU/W			Log 10IFU
		REP1	REP2		REP1	REP2	Average	SD	TTEST
1.2%DMSO	MoPn	258000	276000		5.41162	5.44091	5.42626	0.0207107
	r8s6	274000	254000		5.43775	5.40483	5.42129	0.0232757	0.844248
	r8s7	242000	240000		5.38382	5.38021	5.38201	0.0025485	0.102915
	r8s11	268000	298000		5.42813	5.47422	5.45118	0.0325845	0.456925
20uM	MoPn	400	280		2.60206	2.44716	2.52461	0.109532
	r8s6	2900	3300		3.4624	3.51851	3.49046	0.03968	0.00567491
	r8s7	3200	3400		3.50515	3.53148	3.51831	0.0186174	0.00154862
	r8s11	3000	2600		3.47712	3.41497	3.44605	0.0439452	0.00712777
40uM	MoPn	0	0		0	0	0	0
	r8s6	400	380		2.60206	2.57978	2.59092	0.0157518	0.000656815
	r8s7	300	440		2.47712	2.64345	2.56029	0.117614	0.0339788
	r8s11	400	360		2.60206	2.5563	2.57918	0.0323554	0.00275863
80uM	MoPn	0	0		0	0	0
	r8s6	0	0		0	0	0
	r8s7	0	0		0	0	0
	r8s11	0	0		0	0	0
